# Supplementary material for: Whole Exome Sequencing of Thymoma Patients Exhibiting Exceptional Responses to Pemetrexed Monotherapy
Source: Cancers (Basel). 2023 Aug 8;15(16):4018. doi: 10.3390/cancers15164018 (PMC10452868; doi:10.3390/cancers15164018)
Supplement: Supplementary file 1 [file cancers-15-04018-s001.zip]

Archive with 2 entries (2 files):
- cancers-2555619-supplementary figures.pdf
- cancers-2555619-supplementary tables.xlsx
